# Supplementary material for: Membrane Fouling Mechanisms in the Microfiltration of Oat Protein–β-Glucan Complexes
Source: Membranes (Basel). 2026 Mar 27;16(4):116. doi: 10.3390/membranes16040116 (PMC13117436; doi:10.3390/membranes16040116)
Supplement: Supplementary file 1 [file membranes-16-00116-s001.zip]

Archive with 1 entries (1 files):
- membranes-4191713-supplementary.pdf
